# Supplementary material for: miR-381-3p contribution in mouse spontaneous abortion via targeting VEGFA
Source: PeerJ. 2025 Jun 24;13:e19568. doi: 10.7717/peerj.19568 (PMC12204090; doi:10.7717/peerj.19568)
Supplement: Supplemental Information 1 [file peerj-13-19568-s001.zip]

Archive with 22 entries (21 files):
- Figure 2A and 4C (angiogenesis)/
- Figure 2A and 4C (angiogenesis)/MiRNA inhibitor (1).jpg
- Figure 2A and 4C (angiogenesis)/MiRNA inhibitor (2).jpg
- Figure 2A and 4C (angiogenesis)/MiRNA inhibitor (3).jpg
- Figure 2A and 4C (angiogenesis)/MiRNA inhibitor +si-NC (1).jpg
- Figure 2A and 4C (angiogenesis)/MiRNA inhibitor +si-NC (2).jpg
- Figure 2A and 4C (angiogenesis)/MiRNA inhibitor +si-NC (3).jpg
- Figure 2A and 4C (angiogenesis)/MiRNA inhibitors+si-VEGF  (1).jpg
- Figure 2A and 4C (angiogenesis)/MiRNA inhibitors+si-VEGF  (2).jpg
- Figure 2A and 4C (angiogenesis)/MiRNA inhibitors+si-VEGF  (3).jpg
- Figure 2A and 4C (angiogenesis)/MiRNA mimics  (1).jpg
- Figure 2A and 4C (angiogenesis)/MiRNA mimics  (2).jpg
- Figure 2A and 4C (angiogenesis)/MiRNA mimics  (3).jpg
- Figure 2A and 4C (angiogenesis)/control (1).jpg
- Figure 2A and 4C (angiogenesis)/control (2).jpg
- Figure 2A and 4C (angiogenesis)/control (3).jpg
- Figure 2A and 4C (angiogenesis)/miRNA inhibitors NC  (1).jpg
- Figure 2A and 4C (angiogenesis)/miRNA inhibitors NC  (2).jpg
- Figure 2A and 4C (angiogenesis)/miRNA inhibitors NC  (3).jpg
- Figure 2A and 4C (angiogenesis)/miRNA mimics nc (1).jpg
- Figure 2A and 4C (angiogenesis)/miRNA mimics nc (2).jpg
- Figure 2A and 4C (angiogenesis)/miRNA mimics nc (3).jpg
