# Supplementary material for: miR-381-3p contribution in mouse spontaneous abortion via targeting VEGFA
Source: PeerJ. 2025 Jun 24;13:e19568. doi: 10.7717/peerj.19568 (PMC12204090; doi:10.7717/peerj.19568)
Supplement: Supplemental Information 2 [file peerj-13-19568-s002.zip]

Archive with 45 entries (42 files):
- Figure 2A and 4C (Wound healing)/
- Figure 2A and 4C (Wound healing)/0h/
- Figure 2A and 4C (Wound healing)/0h/control (1).jpg
- Figure 2A and 4C (Wound healing)/0h/control (2).jpg
- Figure 2A and 4C (Wound healing)/0h/control (3).jpg
- Figure 2A and 4C (Wound healing)/0h/miRNA inhibitor NC (1).jpg
- Figure 2A and 4C (Wound healing)/0h/miRNA inhibitor NC (2).jpg
- Figure 2A and 4C (Wound healing)/0h/miRNA inhibitor NC (3).jpg
- Figure 2A and 4C (Wound healing)/0h/miRNA inhibitors (1).jpg
- Figure 2A and 4C (Wound healing)/0h/miRNA inhibitors (2).jpg
- Figure 2A and 4C (Wound healing)/0h/miRNA inhibitors (3).jpg
- Figure 2A and 4C (Wound healing)/0h/miRNA inhibitors +si-NC (1).jpg
- Figure 2A and 4C (Wound healing)/0h/miRNA inhibitors +si-NC (2).jpg
- Figure 2A and 4C (Wound healing)/0h/miRNA inhibitors +si-NC (3).jpg
- Figure 2A and 4C (Wound healing)/0h/miRNA inhibitors +si-VEGF (1).jpg
- Figure 2A and 4C (Wound healing)/0h/miRNA inhibitors +si-VEGF (2).jpg
- Figure 2A and 4C (Wound healing)/0h/miRNA inhibitors +si-VEGF (3).jpg
- Figure 2A and 4C (Wound healing)/0h/miRNA mimics (1).jpg
- Figure 2A and 4C (Wound healing)/0h/miRNA mimics (2).jpg
- Figure 2A and 4C (Wound healing)/0h/miRNA mimics (3).jpg
- Figure 2A and 4C (Wound healing)/0h/miRNA mimics NC (1).jpg
- Figure 2A and 4C (Wound healing)/0h/miRNA mimics NC (2).jpg
- Figure 2A and 4C (Wound healing)/0h/miRNA mimics NC (3).jpg
- Figure 2A and 4C (Wound healing)/24h/
- Figure 2A and 4C (Wound healing)/24h/MiRNA inhibitors+si-VEGF  (1).jpg
- Figure 2A and 4C (Wound healing)/24h/MiRNA inhibitors+si-VEGF  (2).jpg
- Figure 2A and 4C (Wound healing)/24h/MiRNA inhibitors+si-VEGF  (3).jpg
- Figure 2A and 4C (Wound healing)/24h/control (1).jpg
- Figure 2A and 4C (Wound healing)/24h/control (2).jpg
- Figure 2A and 4C (Wound healing)/24h/control (3).jpg
- Figure 2A and 4C (Wound healing)/24h/miRNA inhibitor NC (1).jpg
- Figure 2A and 4C (Wound healing)/24h/miRNA inhibitor NC (2).jpg
- Figure 2A and 4C (Wound healing)/24h/miRNA inhibitor NC (3).jpg
- Figure 2A and 4C (Wound healing)/24h/miRNA inhibitors (1).jpg
- Figure 2A and 4C (Wound healing)/24h/miRNA inhibitors (2).jpg
- Figure 2A and 4C (Wound healing)/24h/miRNA inhibitors (3).jpg
- Figure 2A and 4C (Wound healing)/24h/miRNA inhibitors +si-NC (1).jpg
- Figure 2A and 4C (Wound healing)/24h/miRNA inhibitors +si-NC (2).jpg
- Figure 2A and 4C (Wound healing)/24h/miRNA inhibitors +si-NC (3).jpg
- Figure 2A and 4C (Wound healing)/24h/miRNA mimics NC (1).jpg
- Figure 2A and 4C (Wound healing)/24h/miRNA mimics NC (2).jpg
- Figure 2A and 4C (Wound healing)/24h/miRNA mimics NC (3).jpg
- Figure 2A and 4C (Wound healing)/24h/miRNA mimics1 (1).jpg
- Figure 2A and 4C (Wound healing)/24h/miRNA mimics1 (2).jpg
- Figure 2A and 4C (Wound healing)/24h/miRNA mimics1 (3).jpg
