# Supplementary material for: miR-381-3p contribution in mouse spontaneous abortion via targeting VEGFA
Source: PeerJ. 2025 Jun 24;13:e19568. doi: 10.7717/peerj.19568 (PMC12204090; doi:10.7717/peerj.19568)
Supplement: Supplemental Information 3 [file peerj-13-19568-s003.zip]

Archive with 22 entries (21 files):
- Figure 2A and 4C (Transwell)/
- Figure 2A and 4C (Transwell)/control (1).jpg
- Figure 2A and 4C (Transwell)/control (2).jpg
- Figure 2A and 4C (Transwell)/control (3).jpg
- Figure 2A and 4C (Transwell)/miRNA inhibitor (1).jpg
- Figure 2A and 4C (Transwell)/miRNA inhibitor (2).jpg
- Figure 2A and 4C (Transwell)/miRNA inhibitor (3).jpg
- Figure 2A and 4C (Transwell)/miRNA inhibitors +si-NC (1).jpg
- Figure 2A and 4C (Transwell)/miRNA inhibitors +si-NC (2).jpg
- Figure 2A and 4C (Transwell)/miRNA inhibitors +si-NC (3).jpg
- Figure 2A and 4C (Transwell)/miRNA inhibitors +si-vegf (1).jpg
- Figure 2A and 4C (Transwell)/miRNA inhibitors +si-vegf (2).jpg
- Figure 2A and 4C (Transwell)/miRNA inhibitors +si-vegf (3).jpg
- Figure 2A and 4C (Transwell)/miRNA inhibitors NC (1).jpg
- Figure 2A and 4C (Transwell)/miRNA inhibitors NC (2).jpg
- Figure 2A and 4C (Transwell)/miRNA inhibitors NC (3).jpg
- Figure 2A and 4C (Transwell)/miRNA mimics (1).jpg
- Figure 2A and 4C (Transwell)/miRNA mimics (2).jpg
- Figure 2A and 4C (Transwell)/miRNA mimics (3).jpg
- Figure 2A and 4C (Transwell)/miRNA mimics NC (1).jpg
- Figure 2A and 4C (Transwell)/miRNA mimics NC (2).jpg
- Figure 2A and 4C (Transwell)/miRNA mimics NC (3).jpg
