# Supplementary material for: miR-381-3p contribution in mouse spontaneous abortion via targeting VEGFA
Source: PeerJ. 2025 Jun 24;13:e19568. doi: 10.7717/peerj.19568 (PMC12204090; doi:10.7717/peerj.19568)
Supplement: Supplemental Information 4 [file peerj-13-19568-s004.zip]

Archive with 16 entries (9 files):
- Figure 3A/
- Figure 3A/analysis.xls
- Figure 3A/curve/
- Figure 3A/curve/U6/
- Figure 3A/curve/U6/Amplification Plot(LOG).jpg
- Figure 3A/curve/U6/Amplification Plot(linear).jpg
- Figure 3A/curve/U6/Melt Curve.jpg
- Figure 3A/curve/miRNA -381-3p/
- Figure 3A/curve/miRNA -381-3p/Amplification Plot(LOG).jpg
- Figure 3A/curve/miRNA -381-3p/Amplification Plot(linear).jpg
- Figure 3A/curve/miRNA -381-3p/Melt Curve.jpg
- Figure 3A/primer/
- Figure 3A/primer/U6/
- Figure 3A/primer/U6/U6.docx
- Figure 3A/primer/mmu-miR-381-3p/
- Figure 3A/primer/mmu-miR-381-3p/mmu-miR-381-3p.doc
