# Supplementary material for: miR-381-3p contribution in mouse spontaneous abortion via targeting VEGFA
Source: PeerJ. 2025 Jun 24;13:e19568. doi: 10.7717/peerj.19568 (PMC12204090; doi:10.7717/peerj.19568)
Supplement: Supplemental Information 4 [file peerj-13-19568-s004.zip › Figure 3A/analysis.xls]

## Sheet: mir-138-5p
							11.0046
Sample Name	Target Name	Task	Reporter	Quencher	Cт	GAPDH mean（ct）	ΔCT	ΔΔCT	minus ΔΔCT	2-ΔΔCT	2-ΔΔCT Mean	Ct SD
C166-con	mmi-mir-381-3p	UNKNOWN	SYBR	None	30.3691		10.8888	-0.115754	0.115754	1.08354	1.00172	0.0726163		1	0.07	±	1±0.07
C166-con	mmi-mir-381-3p	UNKNOWN	SYBR	None	30.5189		11.0386	0.0340412	-0.0340412	0.976681
C166-con	mmi-mir-381-3p	UNKNOWN	SYBR	None	30.5665		11.0863	0.0817131	-0.0817131	0.944935
C166-con	U6	UNKNOWN	SYBR	None	19.5659	19.4803
C166-con	U6	UNKNOWN	SYBR	None	19.6102
C166-con	U6	UNKNOWN	SYBR	None	19.2647
C166-SI-NC	mmi-mir-381-3p	UNKNOWN	SYBR	None	30.554		10.8917	-0.112844	0.112844	1.08136	1.00875	0.0804692		1.01	0.08	±	1.01±0.08
C166-SI-NC	mmi-mir-381-3p	UNKNOWN	SYBR	None	30.6346		10.9722	-0.0323374	0.0323374	1.02267
C166-SI-NC	mmi-mir-381-3p	UNKNOWN	SYBR	None	30.7837		11.1214	0.116795	-0.116795	0.922234
C166-SI-NC	U6	UNKNOWN	SYBR	None	19.6026	19.6623
C166-SI-NC	U6	UNKNOWN	SYBR	None	19.6596
C166-SI-NC	U6	UNKNOWN	SYBR	None	19.7248
C166-mimics	mmi-mir-381-3p	UNKNOWN	SYBR	None	14.2693		-4.40272	-15.4073	15.4073	43456.3	42682.7	943.632		42682.7	943.63	±	42682.74±943.63
C166-mimics	mmi-mir-381-3p	UNKNOWN	SYBR	None	14.2859		-4.38616	-15.3907	15.3907	42960.5
C166-mimics	mmi-mir-381-3p	UNKNOWN	SYBR	None	14.3312		-4.34082	-15.3454	15.3454	41631.4
C166-mimics	U6	UNKNOWN	SYBR	None	18.734	18.672
C166-mimics	U6	UNKNOWN	SYBR	None	18.5559
C166-mimics	U6	UNKNOWN	SYBR	None	18.7262
C166-inhibitors-NC	mmi-mir-381-3p	UNKNOWN	SYBR	None	30.3691		10.9555	-0.0490877	0.0490877	1.03461	1.05258	0.129919		1.05	0.13	±	1.05±0.13
C166-inhibitors-NC	mmi-mir-381-3p	UNKNOWN	SYBR	None	30.5189		11.1053	0.100708	-0.100708	0.932575
C166-inhibitors-NC	mmi-mir-381-3p	UNKNOWN	SYBR	None	30.1665		10.7529	-0.25162	0.25162	1.19054
C166-inhibitors-NC	U6	UNKNOWN	SYBR	None	19.4659	19.4136
C166-inhibitors-NC	U6	UNKNOWN	SYBR	None	19.5102
C166-inhibitors-NC	U6	UNKNOWN	SYBR	None	19.2647
C166-inhibitors	mmi-mir-381-3p	UNKNOWN	SYBR	None	31.3408		12.9677	1.96316	-1.96316	0.256466	0.233559	0.0317708		0.23	0.03	±	0.23±0.03
C166-inhibitors	mmi-mir-381-3p	UNKNOWN	SYBR	None	31.7193		13.3462	2.34161	-2.34161	0.19729
C166-inhibitors	mmi-mir-381-3p	UNKNOWN	SYBR	None	31.3955		13.0224	2.01787	-2.01787	0.246922
C166-inhibitors	U6	UNKNOWN	SYBR	None	18.3057	18.3731
C166-inhibitors	U6	UNKNOWN	SYBR	None	18.4259
C166-inhibitors	U6	UNKNOWN	SYBR	None	18.3877
C166-inhibitors-SI-NC	mmi-mir-381-3p	UNKNOWN	SYBR	None	31.5387		12.9043	1.89974	-1.89974	0.267991	0.251223	0.0194873		0.25	0.02	±	0.25±0.02
C166-inhibitors-SI-NC	mmi-mir-381-3p	UNKNOWN	SYBR	None	31.7603		13.1258	2.12128	-2.12128	0.229844
C166-inhibitors-SI-NC	mmi-mir-381-3p	UNKNOWN	SYBR	None	31.6057		12.9713	1.96671	-1.96671	0.255835
C166-inhibitors-SI-NC	U6	UNKNOWN	SYBR	None	18.7668	18.6344
C166-inhibitors-SI-NC	U6	UNKNOWN	SYBR	None	18.6868
C166-inhibitors-SI-NC	U6	UNKNOWN	SYBR	None	18.4497
C166-inhibitors-SI-3-650	mmi-mir-381-3p	UNKNOWN	SYBR	None	30.6444		12.285	1.28048	-1.28048	0.411657	0.468947	0.0635464		0.47	0.06	±	0.47±0.06
C166-inhibitors-SI-3-650	mmi-mir-381-3p	UNKNOWN	SYBR	None	30.4908		12.1315	1.12694	-1.12694	0.457885
C166-inhibitors-SI-3-650	mmi-mir-381-3p	UNKNOWN	SYBR	None	30.2601		11.9008	0.896206	-0.896206	0.537298
C166-inhibitors-SI-3-650	U6	UNKNOWN	SYBR	None	18.464	18.3593
C166-inhibitors-SI-3-650	U6	UNKNOWN	SYBR	None	18.2832
C166-inhibitors-SI-3-650	U6	UNKNOWN	SYBR	None	18.3307
