# Supplementary material for: miR-381-3p contribution in mouse spontaneous abortion via targeting VEGFA
Source: PeerJ. 2025 Jun 24;13:e19568. doi: 10.7717/peerj.19568 (PMC12204090; doi:10.7717/peerj.19568)
Supplement: Supplemental Information 5 [file peerj-13-19568-s005.zip]

Archive with 12 entries (8 files):
- Figure 3B/
- Figure 3B/CURVE/
- Figure 3B/CURVE/GAPDH/
- Figure 3B/CURVE/GAPDH/Amplification Plot(LOG).jpg
- Figure 3B/CURVE/GAPDH/Amplification Plot(linear).jpg
- Figure 3B/CURVE/GAPDH/Melt Curve.jpg
- Figure 3B/CURVE/VEGFA/
- Figure 3B/CURVE/VEGFA/Amplification Plot(LOG).jpg
- Figure 3B/CURVE/VEGFA/Amplification Plot(linear).jpg
- Figure 3B/CURVE/VEGFA/Melt Curve.jpg
- Figure 3B/RT-qPCR details.docx
- Figure 3B/analysis.xls
