# Supplementary material for: miR-381-3p contribution in mouse spontaneous abortion via targeting VEGFA
Source: PeerJ. 2025 Jun 24;13:e19568. doi: 10.7717/peerj.19568 (PMC12204090; doi:10.7717/peerj.19568)
Supplement: Supplemental Information 5 [file peerj-13-19568-s005.zip › Figure 3B/analysis.xls]

## Sheet: VEGF
							7.29004
Sample Name	Target Name	Task	Reporter	Quencher	Cт	GAPDH mean（ct）	ΔCT	ΔΔCT	minus ΔΔCT	2-ΔΔCT	2-ΔΔCT Mean	Ct SD
C166-con	VEGFA	UNKNOWN	SYBR	None	23.7258		7.23435	-0.0556927	0.0556927	1.03936	1.00316	0.0959312
C166-con	VEGFA	UNKNOWN	SYBR	None	23.6762		7.18472	-0.105316	0.105316	1.07573
C166-con	VEGFA	UNKNOWN	SYBR	None	23.9425		7.45105	0.161009	-0.161009	0.894399
C166-con	GAPDH	UNKNOWN	SYBR	None	16.4797	16.4914
C166-con	GAPDH	UNKNOWN	SYBR	None	16.4883
C166-con	GAPDH	UNKNOWN	SYBR	None	16.5063
C166-mimics-NC	VEGFA	UNKNOWN	SYBR	None	23.7212		7.25039	-0.0396506	0.0396506	1.02786	0.940866	0.0793699
C166-mimics-NC	VEGFA	UNKNOWN	SYBR	None	23.9578		7.48697	0.196927	-0.196927	0.872407
C166-mimics-NC	VEGFA	UNKNOWN	SYBR	None	23.8775		7.40669	0.116649	-0.116649	0.922327
C166-mimics-NC	GAPDH	UNKNOWN	SYBR	None	16.4579	16.4708
C166-mimics-NC	GAPDH	UNKNOWN	SYBR	None	16.3678
C166-mimics-NC	GAPDH	UNKNOWN	SYBR	None	16.5868
C166-mimics	VEGFA	UNKNOWN	SYBR	None	23.5651		7.76704	0.477002	-0.477002	0.718469	0.651974	0.0657829
C166-mimics	VEGFA	UNKNOWN	SYBR	None	23.7084		7.91036	0.620325	-0.620325	0.650524
C166-mimics	VEGFA	UNKNOWN	SYBR	None	23.8568		8.05878	0.768746	-0.768746	0.586927
C166-mimics	GAPDH	UNKNOWN	SYBR	None	15.696	15.798
C166-mimics	GAPDH	UNKNOWN	SYBR	None	15.9866
C166-mimics	GAPDH	UNKNOWN	SYBR	None	15.7116
C166-inhibitors-NC	VEGFA	UNKNOWN	SYBR	None	22.8356		7.0822	-0.207839	0.207839	1.15496	1.07514	0.0822563
C166-inhibitors-NC	VEGFA	UNKNOWN	SYBR	None	22.9327		7.17926	-0.110776	0.110776	1.07981
C166-inhibitors-NC	VEGFA	UNKNOWN	SYBR	None	23.057		7.3036	0.013562	-0.013562	0.990644
C166-inhibitors-NC	GAPDH	UNKNOWN	SYBR	None	15.7883	15.7534
C166-inhibitors-NC	GAPDH	UNKNOWN	SYBR	None	15.8541
C166-inhibitors-NC	GAPDH	UNKNOWN	SYBR	None	15.6179
C166-inhibitors	VEGFA	UNKNOWN	SYBR	None	22.6362		6.28964	-1.00039	1.00039	2.00055	2.16011	0.178085
C166-inhibitors	VEGFA	UNKNOWN	SYBR	None	22.4026		6.05601	-1.23403	1.23403	2.35222
C166-inhibitors	VEGFA	UNKNOWN	SYBR	None	22.5474		6.20085	-1.08919	1.08919	2.12755
C166-inhibitors	GAPDH	UNKNOWN	SYBR	None	16.3149	16.3466
C166-inhibitors	GAPDH	UNKNOWN	SYBR	None	16.4004
C166-inhibitors	GAPDH	UNKNOWN	SYBR	None	16.3244
C166-inhibitors-SI-NC	VEGFA	UNKNOWN	SYBR	None	22.7678		6.38134	-0.9087	0.9087	1.87735	2.09077	0.231974
C166-inhibitors-SI-NC	VEGFA	UNKNOWN	SYBR	None	22.6357		6.24928	-1.04076	1.04076	2.05731
C166-inhibitors-SI-NC	VEGFA	UNKNOWN	SYBR	None	22.4514		6.06497	-1.22507	1.22507	2.33767
C166-inhibitors-SI-NC	GAPDH	UNKNOWN	SYBR	None	16.4064	16.3864
C166-inhibitors-SI-NC	GAPDH	UNKNOWN	SYBR	None	16.319
C166-inhibitors-SI-NC	GAPDH	UNKNOWN	SYBR	None	16.4339
C166-inhibitors-SI-2-675	VEGFA	UNKNOWN	SYBR	None	24.2323		8.47251	1.18248	-1.18248	0.440595	0.445271	0.0157546
C166-inhibitors-SI-2-675	VEGFA	UNKNOWN	SYBR	None	24.1613		8.40147	1.11143	-1.11143	0.462835
C166-inhibitors-SI-2-675	VEGFA	UNKNOWN	SYBR	None	24.2594		8.49965	1.20961	-1.20961	0.432384
C166-inhibitors-SI-2-675	GAPDH	UNKNOWN	SYBR	None	15.9123	15.7598
C166-inhibitors-SI-2-675	GAPDH	UNKNOWN	SYBR	None	15.6597
C166-inhibitors-SI-2-675	GAPDH	UNKNOWN	SYBR	None	15.7074
