# Supplementary material for: miR-381-3p contribution in mouse spontaneous abortion via targeting VEGFA
Source: PeerJ. 2025 Jun 24;13:e19568. doi: 10.7717/peerj.19568 (PMC12204090; doi:10.7717/peerj.19568)
Supplement: Supplemental Information 6 [file peerj-13-19568-s006.zip]

Archive with 6 entries (5 files):
- Figure 3C/Description.png
- Figure 3C/GAPDH.tif
- Figure 3C/P-P65.tif
- Figure 3C/P65.tif
- Figure 3C/VEGF.tif
- Figure 3C/
