# Supplementary material for: miR-381-3p contribution in mouse spontaneous abortion via targeting VEGFA
Source: PeerJ. 2025 Jun 24;13:e19568. doi: 10.7717/peerj.19568 (PMC12204090; doi:10.7717/peerj.19568)
Supplement: Supplemental Information 7 [file peerj-13-19568-s007.zip]

Archive with 11 entries (7 files):
- Figure 4B/
- Figure 4B/Curve/
- Figure 4B/Curve/GAPDH/
- Figure 4B/Curve/GAPDH/Amplification Plot(LOG).jpg
- Figure 4B/Curve/GAPDH/Amplification Plot(linear).jpg
- Figure 4B/Curve/GAPDH/Melt Curve.jpg
- Figure 4B/Curve/VEGFA/
- Figure 4B/Curve/VEGFA/Amplification Plot(LOG).jpg
- Figure 4B/Curve/VEGFA/Amplification Plot(linear).jpg
- Figure 4B/Curve/VEGFA/Melt Curve.jpg
- Figure 4B/analysis.xls
