# Supplementary material for: miR-381-3p contribution in mouse spontaneous abortion via targeting VEGFA
Source: PeerJ. 2025 Jun 24;13:e19568. doi: 10.7717/peerj.19568 (PMC12204090; doi:10.7717/peerj.19568)
Supplement: Supplemental Information 7 [file peerj-13-19568-s007.zip › Figure 4B/analysis.xls]

## Sheet: data
							7.35265
Sample Name	Target Name	Task	Reporter	Quencher	Cт	GAPDH mean（ct）	ΔCT	ΔΔCT	minus ΔΔCT	2-ΔΔCT	2-ΔΔCT Mean	Ct SD
C166-con	VEGF	UNKNOWN	SYBR	None	23.6029		7.34311	-0.00953547	0.00953547	1.00663	1.00005	0.0121295		1	0.01	±	1±0.01
C166-con	VEGF	UNKNOWN	SYBR	None	23.6017		7.34192	-0.0107295	0.0107295	1.00746
C166-con	VEGF	UNKNOWN	SYBR	None	23.6327		7.37291	0.0202649	-0.0202649	0.986052
C166-con	GAPDH	UNKNOWN	SYBR	None	16.2123	16.2598
C166-con	GAPDH	UNKNOWN	SYBR	None	16.2597
C166-con	GAPDH	UNKNOWN	SYBR	None	16.3074
C166-SI-NC	VEGF	UNKNOWN	SYBR	None	23.5651		7.27217	-0.0804749	0.0804749	1.05737	0.98017	0.068695		0.98	0.07	±	0.98±0.07
C166-SI-NC	VEGF	UNKNOWN	SYBR	None	23.7084		7.4155	0.062849	-0.062849	0.957372
C166-SI-NC	VEGF	UNKNOWN	SYBR	None	23.7568		7.46392	0.111269	-0.111269	0.925773
C166-SI-NC	GAPDH	UNKNOWN	SYBR	None	16.3593	16.2929
C166-SI-NC	GAPDH	UNKNOWN	SYBR	None	16.271
C166-SI-NC	GAPDH	UNKNOWN	SYBR	None	16.2484
C166-SI-1-722	VEGF	UNKNOWN	SYBR	None	24.8077		7.91522	0.562569	-0.562569	0.677096	0.654158	0.0262367		0.65	0.03	±	0.65±0.03
C166-SI-1-722	VEGF	UNKNOWN	SYBR	None	24.8449		7.95248	0.599834	-0.599834	0.65983
C166-SI-1-722	VEGF	UNKNOWN	SYBR	None	24.9219		8.02945	0.676804	-0.676804	0.62555
C166-SI-1-722	GAPDH	UNKNOWN	SYBR	None	16.9522	16.8924
C166-SI-1-722	GAPDH	UNKNOWN	SYBR	None	16.8982
C166-SI-1-722	GAPDH	UNKNOWN	SYBR	None	16.8269
C166-SI-2-675	VEGF	UNKNOWN	SYBR	None	24.9323		9.10646	1.75381	-1.75381	0.296518	0.292712	0.00330101		0.29	0	±	0.29±0
C166-SI-2-675	VEGF	UNKNOWN	SYBR	None	24.9613		9.13541	1.78277	-1.78277	0.290626
C166-SI-2-675	VEGF	UNKNOWN	SYBR	None	24.9594		9.1336	1.78095	-1.78095	0.290992
C166-SI-2-675	GAPDH	UNKNOWN	SYBR	None	15.8857	15.8258
C166-SI-2-675	GAPDH	UNKNOWN	SYBR	None	15.7666
C166-SI-2-675	GAPDH	UNKNOWN	SYBR	None	15.8253
C166-SI-3-650	VEGF	UNKNOWN	SYBR	None	24.3225		8.25141	0.89876	-0.89876	0.536348	0.531134	0.0123302		0.53	0.01	±	0.53±0.01
C166-SI-3-650	VEGF	UNKNOWN	SYBR	None	24.3127		8.24161	0.888966	-0.888966	0.540001
C166-SI-3-650	VEGF	UNKNOWN	SYBR	None	24.3753		8.30426	0.951614	-0.951614	0.517054
C166-SI-3-650	GAPDH	UNKNOWN	SYBR	None	15.9545	16.0711
C166-SI-3-650	GAPDH	UNKNOWN	SYBR	None	15.9115
C166-SI-3-650	GAPDH	UNKNOWN	SYBR	None	16.3472
