# Supplementary material for: miR-381-3p contribution in mouse spontaneous abortion via targeting VEGFA
Source: PeerJ. 2025 Jun 24;13:e19568. doi: 10.7717/peerj.19568 (PMC12204090; doi:10.7717/peerj.19568)
Supplement: Supplemental Information 8 [file peerj-13-19568-s008.zip]

Archive with 20 entries (16 files):
- Figure 5A/
- Figure 5A/abortion/
- Figure 5A/abortion/AAV-NC -1.jpg
- Figure 5A/abortion/AAV-NC -3.jpg
- Figure 5A/abortion/AAV-NC -4.jpg
- Figure 5A/abortion/AAV-NC -5.jpg
- Figure 5A/abortion/AVV-NC-2.jpg
- Figure 5A/abortion+shmiR-391-3p/
- Figure 5A/abortion+shmiR-391-3p/AVV-mirna-1.jpg
- Figure 5A/abortion+shmiR-391-3p/AVV-mirna-2.jpg
- Figure 5A/abortion+shmiR-391-3p/AVV-mirna-3.jpg
- Figure 5A/abortion+shmiR-391-3p/AVV-mirna-4.jpg
- Figure 5A/abortion+shmiR-391-3p/AVV-mirna-5.jpg
- Figure 5A/control/
- Figure 5A/control/con-1.jpg
- Figure 5A/control/con-2.jpg
- Figure 5A/control/con-3.jpg
- Figure 5A/control/con-4.jpg
- Figure 5A/control/con-5.jpg
- Figure 5A/data.xlsx
