# Supplementary material for: miR-381-3p contribution in mouse spontaneous abortion via targeting VEGFA
Source: PeerJ. 2025 Jun 24;13:e19568. doi: 10.7717/peerj.19568 (PMC12204090; doi:10.7717/peerj.19568)
Supplement: Supplemental Information 9 [file peerj-13-19568-s009.zip]

Archive with 2 entries (1 files):
- Figure 6A/analysis.xls
- Figure 6A/
