# Supplementary material for: miR-381-3p contribution in mouse spontaneous abortion via targeting VEGFA
Source: PeerJ. 2025 Jun 24;13:e19568. doi: 10.7717/peerj.19568 (PMC12204090; doi:10.7717/peerj.19568)
Supplement: Supplemental Information 9 [file peerj-13-19568-s009.zip › Figure 6A/analysis.xls]

## Sheet: VEGF
							5.9289
Sample Name	Target Name	Task	Reporter	Quencher	Cт	GAPDH mean（ct）	ΔCT	ΔΔCT	—ΔΔCT	2-ΔΔCT	2-ΔΔCT Mean	Ct SD
control-1	vegfa	UNKNOWN	SYBR	None	24.1617		5.88364	-0.0452643	0.0452643	1.03187	1.00049	0.0381702		0.977663	0.074495		0.98	0.07	±	0.98±0.07
control-1	vegfa	UNKNOWN	SYBR	None	24.1903		5.91226	-0.0166418	0.0166418	1.0116
control-1	vegfa	UNKNOWN	SYBR	None	24.2688		5.99081	0.0619061	-0.0619061	0.957998
control-1	GAPDH	UNKNOWN	SYBR	None	18.153	18.278
control-1	GAPDH	UNKNOWN	SYBR	None	18.244
control-1	GAPDH	UNKNOWN	SYBR	None	18.4371
control-2	vegfa	UNKNOWN	SYBR	None	24.2921		5.93082	0.00191916	-0.00191916	0.998671	0.928815	0.0661044
control-2	vegfa	UNKNOWN	SYBR	None	24.4096		6.04836	0.119461	-0.119461	0.920531
control-2	vegfa	UNKNOWN	SYBR	None	24.4956		6.13439	0.205492	-0.205492	0.867243
control-2	GAPDH	UNKNOWN	SYBR	None	18.3743	18.3613
control-2	GAPDH	UNKNOWN	SYBR	None	18.4607
control-2	GAPDH	UNKNOWN	SYBR	None	18.2487
control-3	vegfa	UNKNOWN	SYBR	None	24.4171		6.03969	0.110789	-0.110789	0.926081	1.00368	0.104857
control-3	vegfa	UNKNOWN	SYBR	None	24.3622		5.9848	0.0559008	-0.0559008	0.961994
control-3	vegfa	UNKNOWN	SYBR	None	24.1389		5.76158	-0.167321	0.167321	1.12297
control-3	GAPDH	UNKNOWN	SYBR	None	18.4328	18.3774
control-3	GAPDH	UNKNOWN	SYBR	None	18.4196
control-3	GAPDH	UNKNOWN	SYBR	None	18.2796
abortion-1	vegfa	UNKNOWN	SYBR	None	24.8826		7.53764	1.60874	-1.60874	0.327885	0.338113	0.0221451		0.336831	0.0208359		0.34	0.02	±	0.34±0.02
abortion-1	vegfa	UNKNOWN	SYBR	None	24.7337		7.38878	1.45988	-1.45988	0.363524
abortion-1	vegfa	UNKNOWN	SYBR	None	24.9045		7.5596	1.6307	-1.6307	0.322931
abortion-1	GAPDH	UNKNOWN	SYBR	None	17.6017	17.3449
abortion-1	GAPDH	UNKNOWN	SYBR	None	17.3951
abortion-1	GAPDH	UNKNOWN	SYBR	None	17.038
abortion-2	vegfa	UNKNOWN	SYBR	None	24.8492		7.56794	1.63904	-1.63904	0.32107	0.331548	0.012258
abortion-2	vegfa	UNKNOWN	SYBR	None	24.7454		7.46411	1.53521	-1.53521	0.345028
abortion-2	vegfa	UNKNOWN	SYBR	None	24.816		7.53474	1.60584	-1.60584	0.328544
abortion-2	GAPDH	UNKNOWN	SYBR	None	17.4251	17.2812
abortion-2	GAPDH	UNKNOWN	SYBR	None	17.4072
abortion-2	GAPDH	UNKNOWN	SYBR	None	17.0115
abortion-3	vegfa	UNKNOWN	SYBR	None	24.7838		7.33451	1.40561	-1.40561	0.37746	0.340832	0.0320551
abortion-3	vegfa	UNKNOWN	SYBR	None	25.0315		7.58226	1.65336	-1.65336	0.317898
abortion-3	vegfa	UNKNOWN	SYBR	None	24.9902		7.54093	1.61203	-1.61203	0.327138
abortion-3	GAPDH	UNKNOWN	SYBR	None	17.5028	17.4493
abortion-3	GAPDH	UNKNOWN	SYBR	None	17.4766
abortion-3	GAPDH	UNKNOWN	SYBR	None	17.3684
abortion+shmiR-381-3p-1	vegfa	UNKNOWN	SYBR	None	23.3507		6.18516	0.25626	-0.25626	0.837255	0.786026	0.12253		0.794674	0.0915108		0.79	0.09	±	0.79±0.09
abortion+shmiR-381-3p-1	vegfa	UNKNOWN	SYBR	None	23.2877		6.12216	0.193262	-0.193262	0.874626
abortion+shmiR-381-3p-1	vegfa	UNKNOWN	SYBR	None	23.7244		6.55886	0.629957	-0.629957	0.646195
abortion+shmiR-381-3p-1	GAPDH	UNKNOWN	SYBR	None	17.0331	17.1656
abortion+shmiR-381-3p-1	GAPDH	UNKNOWN	SYBR	None	17.1162
abortion+shmiR-381-3p-1	GAPDH	UNKNOWN	SYBR	None	17.3474
abortion+shmiR-381-3p-2	vegfa	UNKNOWN	SYBR	None	23.548		6.30686	0.377955	-0.377955	0.769528	0.843996	0.0661289
abortion+shmiR-381-3p-2	vegfa	UNKNOWN	SYBR	None	23.3766		6.13546	0.206556	-0.206556	0.866604
abortion+shmiR-381-3p-2	vegfa	UNKNOWN	SYBR	None	23.3287		6.08756	0.158662	-0.158662	0.895856
abortion+shmiR-381-3p-2	GAPDH	UNKNOWN	SYBR	None	17.271	17.2412
abortion+shmiR-381-3p-2	GAPDH	UNKNOWN	SYBR	None	17.1661
abortion+shmiR-381-3p-2	GAPDH	UNKNOWN	SYBR	None	17.2864
abortion+shmiR-381-3p-3	vegfa	UNKNOWN	SYBR	None	23.7242		6.50975	0.58085	-0.58085	0.66857	0.753999	0.0886995
abortion+shmiR-381-3p-3	vegfa	UNKNOWN	SYBR	None	23.3852		6.17078	0.241881	-0.241881	0.845642
abortion+shmiR-381-3p-3	vegfa	UNKNOWN	SYBR	None	23.5626		6.3482	0.419301	-0.419301	0.747787
abortion+shmiR-381-3p-3	GAPDH	UNKNOWN	SYBR	None	17.3777	17.2144
abortion+shmiR-381-3p-3	GAPDH	UNKNOWN	SYBR	None	17.1006
abortion+shmiR-381-3p-3	GAPDH	UNKNOWN	SYBR	None	17.165

## Sheet: P65
							8.73148
Sample Name	Target Name	Task	Reporter	Quencher	Cт	GAPDH mean（ct）	ΔCT	ΔΔCT	—ΔΔ	2-ΔΔCT	2-ΔΔCT Mean	Ct SD
control-1	P65	UNKNOWN	SYBR	None	26.8898		8.61176	-0.119715	0.119715	1.08652	1.00206	0.0791376		0.967272	0.0790203		0.97	0.08	±	0.97±0.08
control-1	P65	UNKNOWN	SYBR	None	27.1148		8.83677	0.105289	-0.105289	0.929618
control-1	P65	UNKNOWN	SYBR	None	27.0239		8.74591	0.0144256	-0.0144256	0.990051
control-1	GAPDH	UNKNOWN	SYBR	None	18.153	18.278
control-1	GAPDH	UNKNOWN	SYBR	None	18.244
control-1	GAPDH	UNKNOWN	SYBR	None	18.4371
control-2	P65	UNKNOWN	SYBR	None	27.1102		8.74893	0.0174511	-0.0174511	0.987977	0.92505	0.0947422
control-2	P65	UNKNOWN	SYBR	None	27.3859		9.02468	0.293205	-0.293205	0.816087
control-2	P65	UNKNOWN	SYBR	None	27.1351		8.77381	0.0423273	-0.0423273	0.971087
control-2	GAPDH	UNKNOWN	SYBR	None	18.3743	18.3613
control-2	GAPDH	UNKNOWN	SYBR	None	18.4607
control-2	GAPDH	UNKNOWN	SYBR	None	18.2487
control-3	P65	UNKNOWN	SYBR	None	27.0609		8.68349	-0.0479858	0.0479858	1.03382	0.974704	0.0718716
control-3	P65	UNKNOWN	SYBR	None	27.1152		8.73786	0.0063807	-0.0063807	0.995587
control-3	P65	UNKNOWN	SYBR	None	27.2694		8.892	0.160519	-0.160519	0.894703
control-3	GAPDH	UNKNOWN	SYBR	None	18.4328	18.3774
control-3	GAPDH	UNKNOWN	SYBR	None	18.4196
control-3	GAPDH	UNKNOWN	SYBR	None	18.2796
abortion-1	P65	UNKNOWN	SYBR	None	27.2862		9.94126	1.20978	-1.20978	0.432334	0.432394	0.0587923		0.419307	0.0325231		0.42	0.03	±	0.42±0.03
abortion-1	P65	UNKNOWN	SYBR	None	27.102		9.75705	1.02557	-1.02557	0.491217
abortion-1	P65	UNKNOWN	SYBR	None	27.4967		10.1518	1.42031	-1.42031	0.373632
abortion-1	GAPDH	UNKNOWN	SYBR	None	17.6017	17.3449
abortion-1	GAPDH	UNKNOWN	SYBR	None	17.3951
abortion-1	GAPDH	UNKNOWN	SYBR	None	17.038
abortion-2	P65	UNKNOWN	SYBR	None	27.2503		9.96903	1.23755	-1.23755	0.424092	0.410688	0.0133555
abortion-2	P65	UNKNOWN	SYBR	None	27.3441		10.0629	1.3314	-1.3314	0.397382
abortion-2	P65	UNKNOWN	SYBR	None	27.297		10.0157	1.28423	-1.28423	0.410589
abortion-2	GAPDH	UNKNOWN	SYBR	None	17.4251	17.2812
abortion-2	GAPDH	UNKNOWN	SYBR	None	17.4072
abortion-2	GAPDH	UNKNOWN	SYBR	None	17.0115
abortion-3	P65	UNKNOWN	SYBR	None	27.3995		9.95024	1.21876	-1.21876	0.429652	0.414838	0.014063
abortion-3	P65	UNKNOWN	SYBR	None	27.4559		10.0066	1.27512	-1.27512	0.413192
abortion-3	P65	UNKNOWN	SYBR	None	27.4967		10.0474	1.31592	-1.31592	0.401671
abortion-3	GAPDH	UNKNOWN	SYBR	None	17.5028	17.4493
abortion-3	GAPDH	UNKNOWN	SYBR	None	17.4766
abortion-3	GAPDH	UNKNOWN	SYBR	None	17.3684
abortion+shmiR-381-3p-1	P65	UNKNOWN	SYBR	None	26.7395		9.5739	0.842418	-0.842418	0.557708	0.585809	0.0523617		0.641718	0.0598674		0.64	0.06	±	0.64±0.06
abortion+shmiR-381-3p-1	P65	UNKNOWN	SYBR	None	26.7504		9.58483	0.853355	-0.853355	0.553496
abortion+shmiR-381-3p-1	P65	UNKNOWN	SYBR	None	26.527		9.36138	0.629899	-0.629899	0.646222
abortion+shmiR-381-3p-1	GAPDH	UNKNOWN	SYBR	None	17.0331	17.1656
abortion+shmiR-381-3p-1	GAPDH	UNKNOWN	SYBR	None	17.1162
abortion+shmiR-381-3p-1	GAPDH	UNKNOWN	SYBR	None	17.3474
abortion+shmiR-381-3p-2	P65	UNKNOWN	SYBR	None	26.5722		9.33099	0.59951	-0.59951	0.659978	0.676709	0.0151281
abortion+shmiR-381-3p-2	P65	UNKNOWN	SYBR	None	26.5275		9.28634	0.554859	-0.554859	0.680724
abortion+shmiR-381-3p-2	P65	UNKNOWN	SYBR	None	26.5092		9.26802	0.536536	-0.536536	0.689424
abortion+shmiR-381-3p-2	GAPDH	UNKNOWN	SYBR	None	17.271	17.2412
abortion+shmiR-381-3p-2	GAPDH	UNKNOWN	SYBR	None	17.1661
abortion+shmiR-381-3p-2	GAPDH	UNKNOWN	SYBR	None	17.2864
abortion+shmiR-381-3p-3	P65	UNKNOWN	SYBR	None	26.6895		9.4751	0.743619	-0.743619	0.597239	0.662637	0.0646844
abortion+shmiR-381-3p-3	P65	UNKNOWN	SYBR	None	26.4067		9.19228	0.460799	-0.460799	0.726584
abortion+shmiR-381-3p-3	P65	UNKNOWN	SYBR	None	26.5365		9.32203	0.590554	-0.590554	0.664088
abortion+shmiR-381-3p-3	GAPDH	UNKNOWN	SYBR	None	17.3777	17.2144
abortion+shmiR-381-3p-3	GAPDH	UNKNOWN	SYBR	None	17.1006
abortion+shmiR-381-3p-3	GAPDH	UNKNOWN	SYBR	None	17.165

## Sheet: analysis
Sample	VEGFA	P65
control	0.98±0.07	0.97±0.08
abortion	0.34±0.02	0.42±0.03
abortion+shmiR-381-3p	0.79±0.09	0.64±0.06
